# Supplementary material for: Implementation Outcomes and Recommendations of Two Physical Activity Interventions: Results from the Danish ACTIVE SCHOOL Feasibility Study
Source: Int J Environ Res Public Health. 2025 Jan 7;22(1):67. doi: 10.3390/ijerph22010067 (PMC11765277; doi:10.3390/ijerph22010067)
Supplement: Supplementary file 1 [file ijerph-22-00067-s001.zip]

Archive with 1 entries (1 files):
- ijerph-3345858-supplementary.pdf
